# Supplementary material for: Horizontal distribution of marine microbial communities in the North Pacific Subtropical Front
Source: Front Microbiol. 2024 Dec 24;15:1455196. doi: 10.3389/fmicb.2024.1455196 (PMC11703956; doi:10.3389/fmicb.2024.1455196)
Supplement: Supplementary Figure 1 — Relative abundance of the phyla. [file Data_Sheet_1.zip]

Archive with 11 entries (10 files):
- Data Sheet 1/
- Data Sheet 1/Supplementary Figure 1.PDF
- Data Sheet 1/Supplementary Figure 2.PDF
- Data Sheet 1/Supplementary Figure 3.PDF
- Data Sheet 1/Supplementary Figure 4.PDF
- Data Sheet 1/Supplementary Figure 5.PDF
- Data Sheet 1/Supplementary Figure 6.PDF
- Data Sheet 1/Supplementary Figure 7.PDF
- Data Sheet 1/Supplementary Table 1.DOCX
- Data Sheet 1/Supplementary Table 3.DOCX
- Data Sheet 1/Supplementary Table 4.DOCX
